# Supplementary material for: Diversity in Carbapenemases in Enterobacterales in Southeastern Austria Before and During the COVID-19 Pandemic
Source: Pathogens. 2025 Nov 6;14(11):1130. doi: 10.3390/pathogens14111130 (PMC12655357; doi:10.3390/pathogens14111130)
Supplement: Supplementary file 1 [file pathogens-14-01130-s001.zip › Supplementary Table S1.xlsx]

## Sheet: Isolates Sum
	Isolate	Species	year/isolation	sequencing	CarbaR chip	MLST	Piperacillin/Tazobactam	Cefotaxim	Ceftazidime	Ceftazidime/Avibactam	Ceftolozane/Tazobactam	Cefepim	Aztreonam	Imipenem	Meropenem	Ertapenem	Cefiderocol	Gentamicin	Sulfamethoxazole/Trimethoprim	Ciprofloxacin	Moxifloxacin
1	S2018/62	Escherichia coli	2018	neg.	neg.	ST155	R	S	I	S	R	R	S	I	I	R	S	S	R	R	R
2	S2018/01	Klebsiella aerogenes	2018	neg.	efflux pump	n.t.	R	R	R	S	R	R	R	R	R	R	S	S	S	R	R
3	S2018/100	Enterobacter cloacae	2018	blaKPC-2	blaKPC	ST730	R	R	R	S	R	I	R	I	I	R	S	S	S	R	R
4	S2018/103a	Klebsiella pneumoniae	2018	blaOXA-181	blaOXA-181/232	ST2096	R	R	R	S	R	R	R	R	R	R	S	R	R	R	R
5	S2018/19	Klebsiella pneumoniae	2018	blaVIM-1	blaVIM	ST437	R	R	R	S	R	R	R	R	R	R	S	R	R	R	R
6	S2018/22b	Enterobacter cloacae	2018	neg.	efflux pump	ST769	R	R	R	S	R	R	R	S	I	S	S	S	S	R	R
7	S2018/29	Klebsiella aerogenes	2018	neg.	neg.	n.t.	I	R	I	S	S	I	S	I	S	S	S	S	S	S	R
8	S2018/33	Klebsiella pneumoniae	2018	blaKPC-2	blaKPC	ST147	R	R	R	S	R	R	R	R	R	R	S	S	S	R	R
9	S2018/38	Klebsiella oxytoca	2018	neg.	neg.	ST27	R	R	R	S	R	R	R	S	I	R	S	S	S	S	R
10	S2018/41	Serratia marcescens	2018	blaVIM-1	blaVIM	n.t.	R	R	R	R	R	R	R	R	R	R	S	I	S	R	R
11	S2018/46	Citrobacter freundii	2018	blaVIM-1	blaVIM	ST564	R	R	R	R	R	R	R	I	I	R	S	S	R	R	R
12	S2018/47	Klebsiella pneumoniae	2018	blaOXA-48	blaOXA-48	ST4015	R	R	R	R	R	R	R	R	R	R	S	S	R	R	R
13	S2018/60	Klebsiella aerogenes	2018	neg.	neg.	n.t.	R	R	R	S	R	S	R	I	I	R	S	S	S	S	S
14	S2018/64	Enterobacter cloacae	2018	blaVIM-1	blaVIM	ST66	R	R	R	R	R	R	S	R	R	R	R	S	S	R	R
15	S2018/66	Klebsiella pneumoniae	2018	blaNDM-1	blaNDM	ST45	R	R	R	R	R	R	R	R	R	R	R	S	S	R	R
16	S2018/72	Klebsiella aerogenes	2018	neg.	neg.	n.t.	R	R	R	S	R	S	R	R	I	R	S	S	S	S	S
17	S2018/88	Klebsiella pneumoniae	2018	blaNDM-1	blaNDM	ST45	R	R	R	R	R	R	R	R	R	R	R	S	S	R	R
18	S2018/91	Escherichia coli	2018	neg.	neg.	ST405	R	R	R	S	R	R	R	S	R	R	S	S	R	R	R
19	S2018/93	Proteus vulgaris	2018	neg.	neg.	n.t.	S	I	S	S	S	S	S	R	S	R	S	R	S	S	R
20	S2018/94	Klebsiella aerogenes	2018	neg.	neg.	n.t.	R	R	R	S	R	I	R	R	R	R	S	S	S	S	S
21	S2019/108b	Escherichia coli	2019	blaOXA-244	blaOXA-48	ST244	R	I	S	S	S	S	S	S	S	R	S	S	R	R	R
22	S2019/108c	Klebsiella pneumoniae	2019	blaOXA-181	blaOXA-181/232	ST35	R	R	I	S	R	S	R	S	S	R	S	S	R	R	R
23	S2019/109	Escherichia coli	2019	blaOXA-48	blaOXA-48	ST38	R	R	S	S	S	I	S	S	I	R	S	R	S	I	S
24	S2019/119	Raoultella ornithinolytica	2019	blaOXA-48	blaOXA-48	n.t.	R	S	S	S	S	S	S	S	S	R	R	I	R	S	S
25	S2019/124	Escherichia coli	2019	blaOXA-244	blaOXA-48	ST38	R	R	R	S	R	R	R	S	S	R	S	S	R	S	S
26	S2019/17	Enterobacter cloacae	2019	neg.	neg.	ST730	R	R	R	R	R	R	R	R	R	R	R	S	S	R	R
27	S2019/19	Serratia marcescens	2019	blaVIM-1	blaVIM blaGES	n.t.	R	R	R	R	R	R	S	R	R	R	S	R	S	R	R
28	S2019/25	Klebsiella aerogenes	2019	neg.	efflux pump	n.t.	R	R	R	S	R	I	R	R	I	R	S	S	S	S	S
29	S2019/28	Klebsiella pneumoniae	2019	blaKPC-2	blaKPC	ST101	R	R	R	S	R	R	R	R	R	R	S	S	R	R	R
30	S2019/29	Klebsiella aerogenes	2019	neg.	efflux pump	n.t.	R	R	R	R	R	R	R	R	R	R	S	S	S	S	S
31	S2019/30	Klebsiella pneumoniae	2019	blaKPC-2	blaKPC	ST101	R	R	R	S	R	R	R	R	R	R	S	S	R	R	R
32	S2019/35	Klebsiella pneumoniae	2019	neg.	neg.	ST45	R	I	R	S	R	R	I	I	S	R	S	S	S	S	R
33	S2019/55	Enterobacter cloacae	2019	neg.	neg.	ST106	R	R	R	R	R	R	R	I	R	R	R	S	S	S	S
34	S2019/67	Klebsiella pneumoniae	2019	blaOXA-48	blaOXA-48	ST437	R	R	R	S	R	R	R	S	I	S	S	R	R	R	R
35	S2019/82	Klebsiella pneumoniae	2019	blaOXA-48	blaOXA-48	ST437	R	R	R	S	R	R	R	R	I	R	S	S	R	R	R
36	S2019/83	Enterobacter cloacae	2019	neg.	efflux pump	ST374	R	R	R	S	R	R	R	R	R	R	S	S	S	S	S
37	S2019/98	Klebsiella aerogenes	2019	neg.	efflux pump	n.t.	R	R	R	S	R	R	R	R	R	R	S	I	S	R	R
38	S2020/02	Serratia marcescens	2020	blaVIM-1	blaVIM blaGES	n.t.	R	R	R	R	R	R	R	R	R	R	S	R	R	R	R
39	S2020/117	Enterobacter cloacae	2020	blaVIM-1	blaVIM	ST421	R	R	R	R	R	I	S	R	R	R	S	R	R	R	R
40	S2020/118	Serratia marcescens	2020	blaVIM-1, blaKPC-3	blaVIM, blaKPC, blaGES	n.t.	R	R	R	R	R	R	R	R	R	R	S	I	S	R	R
41	S2020/120	Klebsiella pneumoniae	2020	blaNDM-1	blaNDM	ST147	R	R	R	R	R	R	R	R	R	R	S	I	S	R	R
42	S2020/18	Proteus mirabilis	2020	blaOXA-181	blaOXA-181/232	n.t.	S	S	S	R	R	S	S	R	R	R	R	S	S	S	S
43	S2020/41	Enterobacter cloacae	2020	blaVIM-1	blaVIM	ST66	R	R	R	R	R	I	S	R	R	S	R	S	R	R	R
44	S2020/44	Enterobacter cloacae	2020	blaVIM-1	blaVIM	ST66	R	R	R	R	R	R	S	R	R	R	R	S	R	R	R
45	S2020/51	Klebsiella oxytoca	2020	blaOXA-181	blaOXA-181/232	ST135	R	R	R	S	R	S	R	S	S	R	S	S	S	R	R
46	S2020/68	Enterobacter cloacae	2020	neg.	neg.	ST955	R	R	R	S	R	R	R	R	R	R	S	S	S	S	R
47	S2020/71	Klebsiella pneumoniae	2020	blaNDM-1	blaNDM	ST292	R	R	R	R	R	R	R	R	R	R	R	S	S	R	R
48	S2020/74	Klebsiella aerogenes	2020	blaOXA-48	blaOXA-48	n.t.	R	S	S	S	R	S	S	R	I	R	S	S	S	S	S
49	S2020/76	Enterobacter cloacae	2020	blaVIM-1	blaVIM	ST114	R	R	R	R	R	R	R	R	R	R	R	S	R	R	R
50	S2021/42	Serratia marcescens	2021	blaVIM-1	blaVIM blaGES	n.t.	R	R	R	R	R	R	R	R	R	R	S	R	S	R	R
51	S2021/43	Klebsiella pneumoniae	2021	blaNDM-1, blaOXA-48	blaNDM, blaOXA-48	ST11	R	R	R	R	R	R	S	R	R	R	S	R	R	R	R
52	S2021/46	Klebsiella pneumoniae	2021	blaNDM-1, blaOXA-48	blaNDM, blaOXA-48	ST11	R	R	R	R	R	R	S	R	R	R	S	R	R	R	R
53	S2021/47	Klebsiella pneumoniae	2021	blaVIM-1	blaVIM	ST15	R	R	R	R	R	R	R	R	R	R	R	S	R	R	R
54	S2021/53	Klebsiella pneumoniae	2021	blaNDM-1, blaOXA-48	blaNDM, blaOXA-48	ST11	R	R	R	R	R	R	S	R	R	R	R	R	R	R	R
55	S2022/01	Serratia marcescens	2022	blaVIM-1	blaVIM blaGES	n.t.	R	R	R	R	R	R	I	R	R	R	R	R	S	R	R
56	S2022/16	Klebsiella oxytoca	2022	blaVIM-1	blaVIM	ST2	R	R	R	R	R	R	S	R	I	R	S	S	R	R	R
57	S2022/17	Klebsiella oxytoca	2022	blaNDM-1, blaOXA-48	blaNDM, blaOXA-48	ST219	R	R	R	R	R	R	S	R	R	R	S	R	R	R	R
58	S2022/18	Escherichia coli	2022	blaKPC-2	blaKPC	ST13919	R	R	R	S	R	R	R	R	R	R	S	S	S	S	S
59	S2022/20	Citrobacter freundii	2022	blaOXA-48	blaOXA-48	ST932	R	R	R	S	R	R	R	S	S	R	S	S	R	R	R
60	S2022/22	Klebsiella aerogenes	2022	neg.	neg.	n.t.	S	R	I	S	R	S	S	R	I	R	S	S	S	R	R
61	S2022/31	Klebsiella oxytoca	2022	blaKPC-2	blaKPC	ST352	R	R	R	S	S	R	R	R	R	R	S	S	S	I	R
62	S2022/37	Klebsiella pneumoniae	2022	blaNDM-1, blaOXA-48	blaNDM, blaOXA-48	ST11	R	R	R	R	R	R	S	R	R	R	S	R	R	R	R
63	S2022/39	Klebsiella pneumoniae	2022	blaNDM-1	blaNDM	ST307	R	R	R	R	R	R	S	R	R	R	S	R	R	R	R

## Sheet: C.freundii MLST
						Gens
			Isolate	Species	ST	aspC	clpX	fadD	mdh	arcA	dnaG	lysP
			S2018/46	Citrobacter freundii	ST564	16	14	239	6	5	9	115
			S2022/20	Citrobacter freundii	ST932	247	14	33	83	5	6	5

## Sheet: E.cloacae MLST
						Gens
			Isolate	Species	ST	dnaA	fusA	gyrB	leuS	pyrS	rplB	rpoB
			S2018/100	Enterobacter cloacae	ST730	29	18	32	33	29	8	30
			S2018/22b	Enterobacter cloacae	ST769	11	4	4	169	203	4	25
			S2018/64	Enterobacter cloacae	ST66	52	21	20	44	45	4	6
			S2019/17	Enterobacter cloacae	ST730	37	27	35	126	49	100	26
			S2019/55	Enterobacter cloacae	ST106	58	41	14	6	69	4	6
			S2019/83	Enterobacter cloacae	ST374	14	2	30	133	51	2	14
			S2020/117	Enterobacter cloacae	ST421	4	4	15	42	39	4	9
			S2020/41	Enterobacter cloacae	ST66	52	21	20	44	45	4	6
			S2020/44	Enterobacter cloacae	ST66	52	21	20	44	45	4	6
			S2020/68	Enterobacter cloacae	ST955	9	22	14	304	39	4	9
			S2020/76	Enterobacter cloacae	ST114	53	35	20	44	45	4	6

## Sheet: E.coli MLST
						Gens
			Isolate	Species	ST	adk	fumC	gyrB	icd	mdh	purA	recA
			S2018/62	Escherichia coli	ST155	6	4	14	16	24	8	14
			S2018/91	Escherichia coli	ST405	35	37	29	25	4	4	73
			S2019/108b	Escherichia coli	ST244	6	72	66	65	46	3	3
			S2019/109	Escherichia coli	ST38	4	26	2	25	5	5	19
			S2019/124	Escherichia coli	ST38	4	26	2	25	5	5	19
			S2022/18	Escherichia coli	ST13919	35	22	2	27	5	5	182

## Sheet: K.oxytoca MLST 
						Gens
			Isolate	Species	ST	gapA	infB	mdh	pgi	phoE	rpoB	tonB
			S2018/38	Klebsiella oxytoca	ST27	3	5	7	13	17	4	5
			S2020/51	Klebsiella oxytoca	ST135	3	8	17	45	20	6	48
			S2022/16	Klebsiella oxytoca	ST2	1	2	2	1	2	1	2
			S2022/17	Klebsiella oxytoca	ST219	2	2	2	1	19	2	2
			S2022/31	Klebsiella oxytoca	ST352	1	7	2	14	2	1	2

## Sheet: K.pneumoniae MLST
						Gens
			Isolate	Species	ST	gapA	infB	mdh	pgi	phoE	rpoB	tonB
			S2018/103a	Klebsiella pneumoniae	ST2096	1	6	1	1	1	46	1
			S2018/19	Klebsiella pneumoniae	ST437	3	3	1	1	1	1	31
			S2018/33	Klebsiella pneumoniae	ST147	3	4	6	1	7	4	38
			S2018/47	Klebsiella pneumoniae	ST4015	233	1	1	2	12	1	40
			S2018/66	Klebsiella pneumoniae	ST45	2	1	1	6	7	1	12
			S2018/88	Klebsiella pneumoniae	ST45	2	1	1	6	7	1	12
			S2019/108c	Klebsiella pneumoniae	ST35	2	1	2	1	10	1	19
			S2019/28	Klebsiella pneumoniae	ST101	2	6	1	5	4	1	6
			S2019/30	Klebsiella pneumoniae	ST101	2	6	1	5	4	1	6
			S2019/35	Klebsiella pneumoniae	ST45	2	1	1	6	7	1	12
			S2019/67	Klebsiella pneumoniae	ST437	3	3	1	1	1	1	31
			S2019/82	Klebsiella pneumoniae	ST437	3	3	1	1	1	1	31
			S2020/120	Klebsiella pneumoniae	ST147	3	4	6	1	7	4	38
			S2020/71	Klebsiella pneumoniae	ST292	2	1	2	1	1	1	4
			S2021/43	Klebsiella pneumoniae	ST11	3	3	1	1	1	1	4
			S2021/46	Klebsiella pneumoniae	ST11	3	3	1	1	1	1	4
			S2021/47	Klebsiella pneumoniae	ST15	1	1	1	1	1	1	1
			S2021/53	Klebsiella pneumoniae	ST11	3	3	1	1	1	1	4
			S2022/37	Klebsiella pneumoniae	ST11	3	3	1	1	1	1	4
			S2022/39	Klebsiella pneumoniae	ST307	4	1	2	52	1	1	7
