# Supplementary material for: Diversity in Carbapenemases in Enterobacterales in Southeastern Austria Before and During the COVID-19 Pandemic
Source: Pathogens. 2025 Nov 6;14(11):1130. doi: 10.3390/pathogens14111130 (PMC12655357; doi:10.3390/pathogens14111130)
Supplement: Supplementary file 1 [file pathogens-14-01130-s001.zip › Supplementary Table S2.xlsx]

## Sheet: Tabelle1
		Antibiotikum	2018	2019	2020	2021	2022
		Piperacillin/Tazobactam	90 % ( CI = 69–98 %)	100 % (80–100 %)	91.7 % (62–99 %)	100 % (57–100 %)	88.9 % (52–99 %)
		Cefotaxim	90 % (69–98 %)	82.4 % (57–96 %)	83.3 % (52–98 %)	100 % (57–100 %)	100 % (66–100 %)
		Ceftazidim	85 % (62–97 %)	76.5 % (50–93 %)	83.3 % (52–98 %)	100 % (57–100 %)	88.9 % (52–99 %)
		Ceftazidim/Avibactam	30 % (13–54 %)	23.5 % (8–49 %)	75 % (43–94 %)	100 % (57–100 %)	55.6 % (23–84 %)
		Ceftolozan/Tazobactam	90 % (69–98 %)	82.4 % (57–96 %)	100 % (74–100 %)	100 % (57–100 %)	88.9 % (52–99 %)
		Cefepim	70 % (46–87 %)	70.6 % (44–89 %)	58.3 % (28–83 %)	100 % (57–100 %)	88.9 % (52–99 %)
		Aztreonam	80 % (56–94 %)	76.5 % (50–93 %)	58.3 % (28–83 %)	40 % (12–77 %)	33.3 % (9–69 %)
		Imipenem	60 % (36–81 %)	52.9 % (29–76 %)	83.3 % (52–98 %)	100 % (57–100 %)	88.9 % (52–99 %)
		Meropenem	55 % (32–77 %)	47.1 % (24–71 %)	75 % (43–94 %)	80 % (38–96 %)	66.7 % (30–91 %)
		Ertapenem	94.1 % (71–100 %)	91.7 % (61–100 %)	100 % (74–100 %)	100 % (57–100 %)	93.7 % (60–100 %)
		Cefiderocol	15 % (4–38 %)	17.6 % (5–41 %)	41.7 % (15–72 %)	40 % (12–77 %)	11.1 % (0.6–44 %)
		Gentamicin	15 % (4–38 %)	17.6 % (5–41 %)	16.7 % (3–52 %)	80 % (38–96 %)	44.4 % (14–79 %)
		Trimethoprim/Sulfamethoxazol	30 % (12–54 %)	47.1 % (24–71 %)	25 % (7–59 %)	80 % (38–96 %)	55.6 % (23–85 %)
		Ciprofloxacin	70 % (46–88 %)	52.9 % (29–76 %)	66.7 % (35–90 %)	100 % (57–100 %)	77.8 % (40–97 %)
		Moxifloxacin	85 % (62–97 %)	58.8 % (33–81 %)	75 % (43–94 %)	100 % (57–100 %)	88.9 % (52–99 %)
		Supplementary Table S2. Antimicrobial resistance rates of carbapenem-resistant Enterobacterales (CRE) isolates collected between 2018 and 2022.
		Resistance percentages were calculated for each antimicrobial agent per year, based on the total number of isolates tested (n = 20 in 2018, 17 in 2019, 12 in 2020, 5 in 2021, and 9 in 2022).
		Ninety-five percent confidence intervals (95 % CIs) were calculated using the Wilson score interval, which provides accurate coverage even for small sample sizes and extreme proportions.
